# Supplementary material for: Full Text Clustering and Relationship Network Analysis of Biomedical Publications
Source: PLoS One. 2014 Sep 24;9(9):e108847. doi: 10.1371/journal.pone.0108847 (PMC4177555; doi:10.1371/journal.pone.0108847)
Supplement: Source Code S1 — Source code of SSAP algorithm. (HPP) [file pone.0108847.s006.hpp]

//********************************************************************
//*SSAP Class File													 *
//*Author: Renchu Guan												 *
//*Vision 1.1														 *
//*Update Date:2014-08-15											 *
//********************************************************************
//
//********************************************************************
//* ÏµÍ³ºê¶¨Òå                                                       *
//********************************************************************
//
#define WIN32_LEAN_AND_MEAN
//********************************************************************
//*  ÏµÍ³¶¯Ì¬Á´½Ó¿âÒýÓÃ                                              *
//********************************************************************
//
#using <mscorlib.dll>
#using <System.dll>  //Îª°üº¬System::Text::RegularExpressionsÓÃ
//********************************************************************
//* ÏµÍ³ÃüÃû¿Õ¼äÒýÓÃ                                                 *
//********************************************************************
//
using namespace System;
using namespace System::IO;
using namespace System::Collections; 
using namespace System::Text::RegularExpressions;
public __gc class APCluster
{
private: //ÐÅÏ¢ÊôÐÔ¶¨Òå
	float lam;								//damping factor
	float preference;						//s[i,i]Öµ
	Int32 numberOfSeeds;					//ÖÖ×ÓÊýÄ¿

	String * myKnowList __gc[];                 //ÒÑÖªÀà±ðÑù±¾µÄ¹éÊôÁÐ±í

	String* nameOfClass __gc[];				//class name list
	Int32 numberOfClasses;					//classes number

	float s __gc[,];						//ÏàËÆÐÔ¾ØÕó
	float a __gc[,];						//APÖÐµÄa¾ØÕó
	float r __gc[,];						//APÖÐµÄr¾ØÕó
	Int32 simT,simK,simI;				//µ÷ÏàËÆÐÔµÄ²ÎÊý
	float simP;
private: //²Ù×÷ÊôÐÔ¶¨Òå
	Int32 size;								//¼ÇÂ¼Ñù±¾´óÐ¡
	Int32 loops;							//µü´ú´ÎÊý
	ArrayList * myNameList;					//´æ·ÅÎÄ±¾Ãû³Æ
	ArrayList *myTextWordList ;				//Ñù±¾´ÊÏòÁ¿¾ØÕó
	ArrayList *myFrequencyList ;			//Ñù±¾´ÊÆµÏòÁ¿¾ØÕó
	Int32 myFreSum __gc[];					//Ñù±¾´ÊÆµ×ÜºÍÊý×é
	String * myFirstLineList __gc[];        //Í·ÐÐÊý×é

	Int32 myKnowFlag __gc[];				//±ê¼ÇÑù±¾ÐòÁÐ  

public :									//C++»ù±¾ÊÂ¼þ¶¨Òå
	APCluster();						    //¹¹Ôìº¯ÊýÉùÃ÷
public:  //»ù±¾ÊÂ¼þ¶¨Òå
	Int32 SetLam(float);                    //ÉèÖÃdamping factor
	Int32 SetPreference(float);             //ÉèÖÃdamping factor
	Int32 SetNumberofSeeds(Int32);             //ÉèÖÃdamping factor
	Int32 SetS();							//ÉèÖÃToy Problem S matrix
	Int32 ArraysClear();					//Çå¿Õ¹«¹²±äÁ¿
	Int32 SetKTIP(Int32,Int32,Int32,float); //ÉèÖÃÏàËÆÐÔ²ÎÊý

	Int32 SetMyKnowList(String *,String *); //ÉèÖÃÒÑÖªÑù±¾Àà±ðÃû³ÆÁÐ±í
public:  //ÌØ¶¨ÊÂ¼þ¶¨Òå
	Int32 ComputeSimilarity(String *,String *);//ÇÐ¸îsgmÎÄ¼þ
	Int32 AP();//APËã·¨
	Int32 FindSameCompatriots();			//²éÕÒÏàÍ¬Àà±ð²¢½«ÏàÍ¬Àà±ðÑù±¾ÏàËÆÐÔÔö¼Ó£¬²»Í¬Àà±ðÑù±¾ÏàËÆÐÔ¼õÉÙ
	
};
//**********************************************************************
//*¹¹Ôìº¯Êý¶¨Òå                                                        *
//**********************************************************************
//
APCluster::APCluster()
{	
	myNameList = new ArrayList();
}//¹¹Ôìº¯Êý¶¨Òå

//**********************************************************************
//*ÉèÖÃdamping factor                                                        *
//**********************************************************************
//
Int32 APCluster::SetLam(float myLam)
{
	lam=myLam;	
	return 0;
}//ÉèÖÃdamping factor

//**********************************************************************
//*ÉèÖÃdamping factor                                                        *
//**********************************************************************
//
Int32 APCluster::SetKTIP(Int32 myK,Int32 myT,Int32 myI,float myP)
{
	simK=myK;
	simT=myT;
	simI=myI;
	simP=myP;
	/*simK=2;
	simT=19;
	simI=2;
	simP=3;*/
	return 0;
}//ÉèÖÃdamping factor

//**********************************************************************
//*ÉèÖÃpreference                                                        *
//**********************************************************************
//
Int32 APCluster::SetPreference(float myPreference)
{
	preference=myPreference;	
	return 0;
}//ÉèÖÃpreference

//**********************************************************************
//*ÉèÖÃpreference                                                        *
//**********************************************************************
//
Int32 APCluster::SetNumberofSeeds(Int32 mySeeds)
{
	numberOfSeeds=mySeeds;
	numberOfClasses=numberOfSeeds;
	return 0;
}//ÉèÖÃpreference

//**********************************************************************
//*ÉèÖÃÒÑÖªÑù±¾Àà±ðÊý×é                                                        *
//**********************************************************************
//
Int32 APCluster::SetMyKnowList(String *myFoldName,String * myFileName)
{
	FileOper *fileOper =new FileOper();
	ArrayList* tempArrayList =fileOper->ReadFile(myFileName,myFoldName);
	myKnowList=new String * __gc[size];
	myKnowFlag=new Int32 __gc[size];
	nameOfClass=new String *[numberOfSeeds];
	for(Int32 i=size-numberOfSeeds;i<size;i++)
	{
		myKnowList[i]=tempArrayList->Item[i-size+numberOfSeeds]->ToString();//½«ÒÑÖªÀà±ðÁÐ±íÌî³ä
		myKnowFlag[i]=1; //½«ÒÑÖªÀà±ðÑù±¾±ê¼Ç
		nameOfClass[i-size+numberOfSeeds]=myKnowList[i];//½«Àà±ðÁÐ±íÌî³ä£ºÖ»ÊÊÓÃÓÚÒ»¸öÀà±ðÒ»¸öÖÐÐÄµÄÇé¿ö
	}
	return 0;
}//ÉèÖÃÒÑÖªÑù±¾Àà±ðÊý×é
//**********************************************************************
//*ÉèÖÃToy Problem S matrix                                                       *
//**********************************************************************
//
Int32 APCluster::SetS()
{
	/*size=25;
	s=new float __gc[size,size]{{-15.561256,-1.860905 ,-4.065932 ,-9.292907 ,-3.581147 ,-3.093119 ,-27.966812,-32.147129,-44.921228,-47.966678,-17.665296,-15.627824,-6.430069,-36.110683,-21.062133,-32.094139,-46.606077,-65.052637,-64.292309,-42.983042,-22.071383,-11.618721,-35.921273,-51.255598,-19.754122},
	{-1.860905 ,-15.561256,-1.839197 ,-8.387161	,-8.611762 ,-4.909308 ,-15.437656,-19.376032,-28.647165,-31.421484,-9.245237 ,-6.720715	,-1.980466 ,-22.467109,-10.440407,-22.387803,-38.132081,-52.073786,-49.381646,-31.871596,-16.521121,-6.794560 ,-24.392612,-36.227750,-10.369427},
	{-4.065932 ,-1.839197 ,-15.561256,-2.560959	,-7.096551 ,-2.363255 ,-17.266024,-25.108532,-31.389606,-27.589805,-5.415231 ,-8.475109	,-6.370385 ,-17.875617,-10.447948,-13.314141,-23.991969,-36.746011,-36.043006,-20.618218,-7.651995 ,-1.946874 ,-15.995797,-27.064811,-15.956822},
	{-9.292907 ,-8.387161 ,-2.560959 ,-15.561256,-6.641567 ,-2.241177 ,-28.773451,-41.141342,-45.675391,-34.571568,-8.612347 ,-18.210951,-17.007699,-22.646369,-19.008476,-11.184071,-15.561256,-29.072336,-31.517822,-16.679353,-3.816256 ,-2.317971 ,-15.479985,-27.313810,-30.247469},
	{-3.581147 ,-8.611762 ,-7.096551 ,-6.641567	,-15.561256,-1.458260 ,-44.952099,-53.686260,-66.515127,-62.544116,-24.440728,-29.052401,-18.490650,-47.060200,-34.199944,-34.300799,-42.021089,-63.479757,-66.776622,-44.126533,-20.512708,-13.813973,-40.627401,-58.474532,-37.880137},
	{-3.093119 ,-4.909308 ,-2.363255 ,-2.241177	,-1.458260 ,-15.561256,-32.239450,-41.535568,-50.819751,-45.329528,-14.087179,-19.383622,-13.102966,-32.146560,-22.740527,-21.831993,-29.598477,-47.020234,-49.076312,-30.043476,-11.593354,-6.296997 ,-26.752700,-41.494820,-28.560379},
	{-27.966812,-15.437656,-17.266024,-28.773451,-44.952099,-32.239450,-15.561256,-2.125746	,-2.109742 ,-5.972370 ,-7.313200 ,-1.787860	,-9.198599 ,-5.632986 ,-1.042438 ,-18.226750,-38.981453,-40.222601,-31.372248,-24.264601,-24.331212,-15.560517,-14.764140,-16.689443,-2.962151 },
	{-32.147129,-19.376032,-25.108532,-41.141342,-53.686260,-41.535568,-2.125746 ,-15.561256,-2.609383 ,-13.515016,-16.243467,-4.612761	,-9.943664 ,-14.491182,-5.457896 ,-32.591691,-59.020663,-60.772210,-49.446477,-40.739814,-39.186288,-26.203137,-28.087561,-30.240660,-1.571970 },
	{-44.921228,-28.647165,-31.389606,-45.675391,-66.515127,-50.819751,-2.109742 ,-2.609383	,-15.561256,-5.894586 ,-15.691517,-7.693490	,-18.815898,-8.842688 ,-5.778393 ,-27.112121,-50.932890,-47.903426,-36.342237,-32.454805,-37.470250,-28.039700,-21.514567,-20.067578,-7.021454 },
	{-47.966679,-31.421484,-27.589805,-34.571568,-62.544116,-45.329528,-5.972370 ,-13.515016,-5.894586 ,-15.561256,-8.956238 ,-11.047037,-26.444079,-1.280999 ,-6.169923 ,-11.084656,-25.670250,-20.973678,-13.188660,-12.655092,-21.378890,-19.101694,-6.892998 ,-4.432211	,-17.314614},
	{-17.665296,-9.245237 ,-5.415231 ,-8.612347	,-24.440728,-14.087179,-7.313200 ,-16.243467,-15.691517,-8.956238 ,-15.561256,-4.386442	,-10.533034,-3.674016 ,-2.907193 ,-3.816843	,-14.577043,-19.552104,-16.461227,-8.008087	,-4.993266 ,-1.995193 ,-3.790816 ,-8.876781	,-12.545585},
	{-15.627824,-6.720715 ,-8.475109 ,-18.210951,-29.052401,-19.383622,-1.787860 ,-4.612761	,-7.693490 ,-11.047037,-4.386442 ,-15.561256,-3.332123 ,-7.760444 ,-0.736910 ,-15.947689,-34.890679,-40.427995,-33.714910,-23.111970,-17.983401,-8.972383 ,-14.359605,-19.640460,-2.097112 },
	{-6.430069 ,-1.980466 ,-6.370385 ,-17.007699,-18.490650,-13.102966,-9.198599 ,-9.943664	,-18.815898,-26.444079,-10.533034,-3.332123	,-15.561256,-20.312731,-7.074737 ,-26.721898,-47.318475,-58.700483,-52.986532,-36.800682,-23.903055,-11.639438,-26.799978,-36.526397,-3.660563 },
	{-36.110683,-22.467109,-17.875617,-22.646369,-47.060200,-32.146560,-5.632986 ,-14.491182,-8.842688 ,-1.280999 ,-3.674016 ,-7.760444	,-20.312731,-15.561256,-3.767268 ,-5.337105	,-17.473606,-16.075434,-10.421672,-7.417262	,-12.332634,-10.622634,-2.811758 ,-2.957907	,-15.513523},
	{-21.062133,-10.440407,-10.447948,-19.008476,-34.199944,-22.740527,-1.042438 ,-5.457896	,-5.778393 ,-6.169923 ,-2.907193 ,-0.736910	,-7.074737 ,-3.767268 ,-15.561256,-11.658496,-28.921368,-32.060563,-25.401702,-17.290796,-15.520501,-8.555613 ,-9.601781 ,-13.087645,-4.295235 },
	{-32.094139,-22.387803,-13.314141,-11.184071,-34.300799,-21.831993,-18.226750,-32.591690,-27.112121,-11.084656,-3.816843 ,-15.947689,-26.721898,-5.337105 ,-11.658496,-15.561256,-3.898116 ,-6.269825 ,-5.572588 , -0.837402,-2.326214 ,-5.128503 ,-0.546712 ,-3.830229	,-29.392674},
	{-46.606077,-38.132081,-23.991969,-15.561256,-42.021089,-29.598477,-38.981453,-59.020663,-50.932890,-25.670250,-14.577043,-34.890679,-47.318475,-17.473606,-28.921368,-3.898116	,-15.561256,-2.802484 ,-5.848270 , -2.293105,-4.557693 ,-12.745276,-6.267301 ,-10.108178,-54.019643},
	{-65.052637,-52.073786,-36.746011,-29.072336,-63.479757,-47.020234,-40.222601,-60.772210,-47.903426,-20.973678,-19.552104,-40.427995,-58.700483,-16.075434,-32.060563,-6.269825	,-2.802484 ,-15.561256,-1.153134 , -2.546578,-11.918172,-21.792398,-6.608322 ,-6.127472	,-59.772326},
	{-64.292309,-49.381646,-36.043006,-31.517822,-66.776622,-49.076312,-31.372248,-49.446477,-36.342237,-13.188660,-16.461227,-33.714910,-52.986532,-10.421673,-25.401702,-5.572588	,-5.848270 ,-1.153134 ,-15.561256, -2.341367,-13.500179,-21.388233,-4.453137 ,-2.408587	,-50.490244},
	{-42.983042,-31.871596,-20.618218,-16.679353,-44.126533,-30.043476,-24.264601,-40.739814,-32.454805,-12.655092,-8.008087 ,-23.111970,-36.800682,-7.417262 ,-17.290796,-0.837402	,-2.293105 ,-2.546578 ,-2.341367 ,-15.561256,-4.618345 ,-9.908794 ,-1.175900 ,-2.901722	,-38.551377},
	{-22.071383,-16.521121,-7.651995 ,-3.816256	,-20.512708,-11.593354,-24.331212,-39.186288,-37.470250,-21.378890,-4.993266 ,-17.983401,-23.903055,-12.332634,-15.520501,-2.326214	,-4.557693 ,-11.918173,-13.500179,-4.618345	,-15.561256,-2.212672 ,-4.955816 ,-12.123165,-32.178977},
	{-11.618721,-6.794560 ,-1.946874 ,-2.317971	,-13.813973,-6.296997 ,-15.560517,-26.203137,-28.039700,-19.101694,-1.995193 ,-8.972383	,-11.639438,-10.622634,-8.555613 ,-5.128503	,-12.745276,-21.792398,-21.388233,-9.908794	,-2.212672 ,-15.561256,-7.185366 ,-15.493216,-19.053496},
	{-35.921273,-24.392612,-15.995797,-15.479985,-40.627401,-26.752700,-14.764140,-28.087561,-21.514567,-6.892998 ,-3.790816 ,-14.359605,-26.799978,-2.811758 ,-9.601781 ,-0.546712	,-6.267301 ,-6.608322 ,-4.453137 ,-1.175900	,-4.955816 ,-7.185366 ,-15.561256,-1.669406 ,-26.658965},
	{-51.255598,-36.227750,-27.064811,-27.313810,-58.474532,-41.494820,-16.689443,-30.240660,-20.067578,-4.432211 ,-8.876781 ,-19.640460,-36.526397,-2.957907 ,-13.087645,-3.830229	,-10.108178,-6.127472 ,-2.408587 ,-2.901722	,-12.123165,-15.493216,-1.669406 ,-15.561256,-31.940506},
	{-19.754122,-10.369427,-15.956822,-30.247469,-37.880137,-28.560379,-2.962151 ,-1.571970	,-7.021454 ,-17.314614,-12.545585,-2.097112	,-3.660563 ,-15.513523,-4.295235 ,-29.392674,-54.019643,-59.772326,-50.490244,-38.551377,-32.178977,-19.053496,-26.658965,-31.940506,-15.561256}};*/
	return 0;
}//ÉèÖÃToy Problem S matrix


//**********************************************************************
//*Çå¿Õº¯Êý¶¨Òå                                                        *
//**********************************************************************
//
Int32 APCluster::ArraysClear()
{

	return 0;
}//Çå¿Õº¯Êý¶¨Òå

//**********************************************************************
//*¸üÐÂº¯Êý¶¨Òå                                                        *
//**********************************************************************
//
Int32 APCluster::FindSameCompatriots()
{
	for(Int32 i=size-numberOfSeeds;i<size;i++)
	{
		for(Int32 j=i+1;j<size;j++)
		{
			s[i,j]=s[i,j]-0.5*abs(s[i,j]);
			s[j,i]=s[j,i]-0.5*abs(s[j,i]);
		}
	}
	return 0;
}//¸üÐÂº¯Êý¶¨Òå


//**********************************************************************
//*¼ÆËãÏàËÆÐÔ				                                           *
//**********************************************************************
//
Int32 APCluster::ComputeSimilarity(String * folderName,String * myText)
{
	FileOper *fileOper =new FileOper();
	myNameList =fileOper->ReadFoldFile(folderName);
	size=myNameList->Count;
	s=new float __gc[size,size];
	

	ArrayList * myTextWordList = new ArrayList();	//Ñù±¾´ÊÏòÁ¿¾ØÕó
	ArrayList * myFrequencyList = new ArrayList();   //Ñù±¾´ÊÆµÏòÁ¿¾ØÕó
	//Int32 myFreSum __gc[] = new Int32 __gc[myNameList->Count]; //Ñù±¾´ÊÆµ×ÜºÍÊý×é
	String * myFirstLineList __gc[]= new String * __gc[size];
	for(Int32 i=0;i<size;i++)
	{
		myTextWordList->Add(fileOper->ReadFile(myNameList->Item[i]->ToString(),folderName));
		//myFirstLineList->Item[i]=fileOper->ReadFirstLine(myNameList->Item[i]->ToString(),myText); 
		//myFrequencyList->Add(fileOper->FrequencyCom2((ArrayList *)myTextWordList->Item[i],myNameList->Item[i]->ToString(),myText));
		//Int32 myIFrequencyList __gc[]=(Int32 __gc[])((ArrayList *)myFrequencyList->Item[i])->ToArray(__typeof (Int32));  //½«Ô­À´µÄArrayList×ª»¯³ÉInt32 [];
		//for(Int32 j=0;j<myIFrequencyList->Count;j++)
		//{
		//	myFreSum[i]=myFreSum[i] + myIFrequencyList[j];
		//}
	}
	Int32 wordFrequencyE __gc[]; //´æ·ÅIÔÚKÖÐ³öÏÖµÄ´ÊµÄ´ÊÆµ
	float count =0;
	float amount =0;	//Çó¸÷ÐÐÏàËÆÐÔ×ÜºÍ
	float Icount =0;
	float Kcount =0;
	float Imax=-999999;
	float Imin=999999;
	for(Int32 i=0;i<size;i++)
	{
		/*amount=0;*/
		//ÒÔi×öÎªÌØÕ÷´Ê£¨Í³¼Æ´Ê£©ÎÄ±¾
		String * textI __gc[]= (String * __gc[])((ArrayList *)myTextWordList->Item[i])->ToArray(__typeof(String *)); //È¡³öIÖÐËùÓÐµÄÌØÕ÷
		Int32 myICount=textI->Count;
		for(Int32 k=0;k<size;k++)
		{
			count=0;
			wordFrequencyE=0;
			///ÒÔk×÷Îª±»Í³¼ÆÎÄ±¾
			if(k!=i)  
			{
				
				String * textK __gc[]= (String * __gc[])((ArrayList *)myTextWordList->Item[k])->ToArray(__typeof(String *)); //È¡³öIÖÐËùÓÐµÄÌØÕ÷
				Int32 myKCount=textK->Count;
				//Int32 myIFrequencyList __gc[]=(Int32 __gc[])((ArrayList *)myFrequencyList->Item[i])->ToArray(__typeof (Int32));
				//Int32 myKFrequencyList __gc[]=(Int32 __gc[])((ArrayList *)myFrequencyList->Item[k])->ToArray(__typeof (Int32));
				/*count=count + simK*wordFrequencyE;*/
				for(Int32 j=0;j<myICount;j++)
				{
					//Int32 IFlag=0; //ÅÐ¶ÏIÖÐµÚj¸ö´ÊÊÇ·ñÔÚKÖÐ³öÏÖ¹ý
					for(Int32 m=0;m<myKCount;m++)
					{
						if(String::Compare(textI[j],textK[m])==0)
						{
							//count=count + simK*(myKFrequencyList[m]);
							//IFlag++;
							count=count+1;
						}
					}
					/*if(IFlag==0)
					{
						count=count - simI*(myIFrequencyList[j]);
					}
					if((myFirstLineList->Item[k]->ToString())->Contains(myIArray->Item[j]->ToString())==true)
					{
						count=count + simT *(Regex::Matches(myFirstLineList->Item[k]->ToString(),myIArray->Item[j]->ToString())->Count);
					}*/
				}
			//s[i,k]=count;
			if((myICount!=0)&&(myKCount!=0))
			{
				s[i,k]=count/(sqrt((float)myICount)*sqrt((float)myKCount));
				amount=amount+s[i,k];
			}
			if(s[i,k]>Imax)
			{
				Imax=s[i,k];
			}
			if(s[i,k]<Imin)
			{
				Imin=s[i,k];
			}
			}
		}
	}
	for(Int32 i=0;i<size;i++)
	{
		if(i<size-numberOfSeeds)
		{
			//s[i,i]=simP*amount/(((size)-1)*(size));
			s[i,i]=Imin-simP*(Imax-Imin);
		}
		else
		{
			s[i,i]=999999;
		}
	}
 	return 0;
}//¼ÆËãÏàËÆÐÔ

//**********************************************************************
//*APËã·¨¶¨Òå                                                        *
//**********************************************************************
//
Int32 APCluster::AP()
{
	String * SString=String::Concat((__box (simK))->ToString(),"+",(__box (simT))->ToString(),"+");
	SString=String::Concat(SString,(__box (simI))->ToString(),"+",(__box (simP))->ToString());
	SString=String::Concat(SString,"Result.txt");
	if (File::Exists(SString)) 
	{
		File::Delete(SString);
	}
	FileStream *fs = new FileStream(SString, FileMode::CreateNew);
	// Create the writer for data.
	StreamWriter* w = new StreamWriter(fs);

	//size =myNameList->Count;
	a =new float __gc[size,size];
	r =new float __gc[size,size];
	//float rold __gc[]= new float  __gc[size];
	float rold ;
	//float aold __gc[]= new float  __gc[size];
	float as __gc[,]= new float  __gc[size,size];

	Int32 nowResult __gc[] =new Int32 __gc[size];  //ÉÏ´Î¼ÆËã½á¹û
	Int32 lastResult __gc[]=new Int32 __gc[size]; //±¾´Î¼ÆËã½á¹û

	float myMax __gc[]= new float  __gc[size];
	float myMaxOld __gc[]=new float __gc[size];
	float myVolumn __gc[]=new float __gc[size];
	float myVolumnSum __gc[]=new float __gc[size];

	float aold ;
	float temp;
	float max; //¼ÆËãr[i,k]Ê±µÄÁÙÊ±±äÁ¿
	float sumA;//¼ÆËãa[i,k]Ê±µÄÁÙÊ±±äÁ¿
	float tempA;
	Int32 loops=numberOfSeeds;
	Int32 flag =0;

	Int32 iterationFlag=0; //ÄÜÁ¿·½³ÌÊÕÁ²µÄ´ÎÊý
	Int32 convergeFlag =0; //Ëã·¨ÊÕÁ²±êÖ¾
	Int32 sumFlag=0;

	FindSameCompatriots(); //Í¬ÀàÔöÏàËÆ¶È£¬ÒìÀà¼õÏàËÆ¶È
	float choiceFlag=0;	//ÖÃÐÅ¶È0:³õÖµ£»1£º×î¿ÉÐÅ£»0.8£ºÒ»°ã¿ÉÐÅ 0.5£º°ëÐÅ°ëÒÉ
	//ArrayList * filterResults=new ArrayList();//´æ·Å½á¹û
	//for(Int32 l=0;l<loops;l++)
	//{	
	//Compute matrix r
	//rold=r;
	//do{
	//	loops=loops+1;
	//	///Çå¿Õ²Ù×÷
	//	for(Int32 i=0;i<size;i++)
	//	{
	//		myMax[i]=0;
	//		myMaxOld[i]=0;	
	//		myVolumn[i]=0;	
	//		myVolumnSum[i]=0;

	//		nowResult[i]=0;
	//		lastResult[i]=0;
	//		/*for(Int32 j=0;j<size;j++)
	//		{
	//			r[i,j]=0;
	//			a[i,j]=0;
	//			as[i,j]=0;
	//		}*/
	//	}
		sumFlag=0;
		iterationFlag=0;
		do
		{
			Int32 myFlag=0;
			sumFlag=sumFlag+1;
			//Compute matrix r
			//rold=r;
			for(Int32 i=0;i<size;i++)
			{
				for(Int32 k=0;k<size;k++)
				{
					as[i,k]=a[i,k]+s[i,k];
				}
				myMax[i]=-999999;
				myMaxOld[i]=-999999;
				myVolumn[i]=-1;
			}
			for(Int32 i=0;i<size;i++)
			{
				//max=-9999999;
				//Int32 maxOld=-999999;
				for(Int32 k=0;k<size;k++) //Çó±¾ÐÐ×î´óÖµ
				{
					if(as[i,k]>myMax[i])
					{
						myMaxOld[i]=myMax[i];//½«±¾ÐÐ´Î´óÖµÓÃ´Î´óÖµÊý×é´æ´¢
						myMax[i]=as[i,k];    //½«±¾ÐÐ×î´óÖµÓÃ×î´óÖµÊý×é´æ´¢
						myVolumn[i]=k;
					}
					else
					{
						if(as[i,k]>myMaxOld[i])
						{
							myMaxOld[i]=as[i,k];
						}
					}
				} 
				for(Int32 k=0;k<size;k++)
				{
					rold=r[i,k];
					if(k!=myVolumn[i])
					{
						r[i,k]=s[i,k]-myMax[i];
					}
					else
					{
						r[i,k]=s[i,k]-myMaxOld[i];
					}
					/*else
					r[i,k]=s[i,k]-max+1;*/
					r[i,k]=(1-lam)*r[i,k]+lam*rold;
				}
			}

			for(Int32 k=0;k<size;k++)
			{
				myVolumnSum[k]=0;
				for(Int32 i=0;i<size;i++)
				{
					myVolumnSum[k]=myVolumnSum[k]+Math::Max(0.0f,r[i,k]); //Çó¸÷ÁÐ´óÓÚ0µÄÊýµÄºÍ
				}
				for(Int32 i=0;i<size;i++)
				{
					float mySum=0;
					aold = a[i,k];
					if(i!=k)
					{
						if(r[i,k]>0)
						{
							mySum=myVolumnSum[k]-r[i,k];
							if(r[k,k]>0)
							{
								mySum=mySum-r[k,k];
							}
						}
						else
						{
							if(r[k,k]>0)
							{
								mySum=myVolumnSum[k]-r[k,k];
							}
							else
							{
								mySum=myVolumnSum[k];
							}
						}
						float y =r[k,k]+mySum;
						a[i,k]=Math::Min(0.0f,y);
					}
					else
					{
						if(r[i,k]>0)
						{
							mySum=myVolumnSum[k]-r[i,k];
						}
						else
						{
							mySum=myVolumnSum[k];
						}
						a[i,k]=mySum;
					}
					a[i,k]=(1-lam)*a[i,k]+lam*aold;
					/*if(myMax<a[i,k]+r[i,k])
					{
					myMax=a[i,k]+r[i,k];
					myHeart=i;
					}*/
					//arAmount=arAmount+a[i,k]+r[i,k];
				}
				
			}
			for(Int32 i=0;i<size;i++)
			{
				float myTMax=-999999; //Çó¸ÃÑù±¾±¾´Î×î´óÖµ
				float myHeart=-1;    //Çó¸ÃÑù±¾±¾´ÎÖÐÐÄ
				for(Int32 k=0;k<size;k++)
				{
					float temp=r[i,k]+a[i,k];
					if(temp>myTMax)
					{
						myTMax=temp;
						myHeart=k;
					}
				}
				nowResult[i]=myHeart;
				if(nowResult[i]==lastResult[i])
				{
					myFlag++;
				}
				else
				{
					myFlag=0;
				}
				lastResult[i]=nowResult[i];
			}
			if(myFlag==size)
			{
				iterationFlag++;
			}
			else
			{
				iterationFlag=0;
			}
		}
		while((iterationFlag<size/10)&&(sumFlag<3*size));

	String * myResult __gc[]=new String * __gc[nowResult->Count];
	for(Int32 i=0;i<size-numberOfSeeds;i++)
	{
		w->Write(myNameList->Item[i]);
		w->Write(" , ");
		
		if(myKnowFlag[i]==1)
		{
			w->Write(myKnowList[i]);
		}
		else
		{
			w->Write(nowResult[i]);
		}
		w->WriteLine();
	}
	w->Close();
	fs->Close();
	return 0;
}//APËã·¨¶¨Òå
